# Supplementary material for: Supercritical Carbon Dioxide Impregnation of Gold Nanoparticles Demonstrates a New Route for the Fabrication of Hybrid Silk Materials
Source: Insects. 2021 Dec 23;13(1):18. doi: 10.3390/insects13010018 (PMC8777700; doi:10.3390/insects13010018)
Supplement: Supplementary file 1 [file insects-13-00018-s001.zip]

Archive with 1 entries (1 files):
- insects-1477143-supplementary.pdf
